# Supplementary material for: From Macro to Micro: Comparison of Imaging Techniques to Detect Vascular Network Formation in Left Ventricle Decellularized Extracellular Matrix Hydrogels
Source: Gels. 2022 Nov 10;8(11):729. doi: 10.3390/gels8110729 (PMC9689814; doi:10.3390/gels8110729)
Supplement: Supplementary file 1 [file gels-08-00729-s001.zip]

Archive with 2 entries (2 files):
- suppl Video 1.avi
- Supplementary Data.pdf
